# Supplementary material for: The Use of Machine Learning to Predict Prevalence of Subclinical Mastitis in Dairy Sheep Farms
Source: Animals (Basel). 2024 Aug 6;14(16):2295. doi: 10.3390/ani14162295 (PMC11350869; doi:10.3390/ani14162295)
Supplement: Supplementary file 1 [file animals-14-02295-s001.zip]

Archive with 1 entries (1 files):
- animals-3110453-supplementary.pdf
